# Supplementary material for: Transcription Factor Networks Drive Tumor Progression and Immune Microenvironment Remodeling in Hepatocellular Carcinoma
Source: Cancers (Basel). 2025 Nov 26;17(23):3787. doi: 10.3390/cancers17233787 (PMC12691271; doi:10.3390/cancers17233787)
Supplement: Supplementary file 1 [file cancers-17-03787-s001.zip]

Archive with 3 entries (3 files):
- Supplementary_Figures.pdf
- Supplementary_Legend.pdf
- Supplementray_Table_S1.xlsx
