# Supplementary material for: Transcription Factor Networks Drive Tumor Progression and Immune Microenvironment Remodeling in Hepatocellular Carcinoma
Source: Cancers (Basel). 2025 Nov 26;17(23):3787. doi: 10.3390/cancers17233787 (PMC12691271; doi:10.3390/cancers17233787)
Supplement: Supplementary file 1 [file cancers-17-03787-s001.zip › Supplementray_Table_S1.xlsx]

## Sheet: Table1.TF.Targets
TF	TargetGenes
ILF2	TPT1	RAN	CAPZA2	SRSF3	ECT2	GPR19	ALG3	MDFIC	PSMC2	MSTO1	BCAS4	PTTG1	HGF	ECH1	HNRNPA1	CCNB2	GSPT2	CCDC74A	SMKR1	BORA	ILF2
HMGA1	GAMT	MXD4	KATNB1	AIFM3	STX1A	PALM	CCDC178	INPP5J	AMHR2	GAL	PHLDA2	PLCH2	CPNE2	CETP	BBC3	MMD	C7orf61	GIPC1	ITPRIP	CELA3B	PKMYT1	METRNL	C4orf48	SRRM2-AS1	TAOK2	FALEC	ITGB2	SPINT1	CNN2	SPDYC	BAIAP2L1	FXYD2	ASPHD1	VAV1	SYNGR3	SYNGR1	PDCD2	SCAMP5	UBXN6	GATA2	TFF1	RIPK2
FOXM1	PTTG1	PSRC1	PHF19	DLEU2	RDM1	RACGAP1	CENPF	HJURP	BFSP1	CENPA	POC1A	HELLS	DSG1-AS1	PBK	INCENP	RRM2	CENPI	KIFC1	BUB1	FAM83D	HMMR	SKA3	YBX2	CCDC144NL	SMTN	RHNO1	CDK1	APOLD1	CCNB2	ECT2	TRIM7	CENPE	NRM	ZWILCH	ASF1B	CCNA2	TUBA1B	FAM72D	MKI67	UBE2T	FAM72C	LRR1	CENPN	CCNB1	GINS1	DEPDC1B	ERCC6L	PIF1	NCAPD2
ETV4	KCNF1	TESC	DUSP6	OTUB2	ETV4	HUS1B	PYCR1	EDN3	ACSL4	FGD3	LMO7-AS1	EHF	FAM81B	B3GNT3	CAV1	RASGRP3	HDAC7	SPATA13	CSRP1	HOXD1	TIGAR	EYA1	ZNF446	PLLP	NT5C3A	ZG16B	SMKR1	SLC6A19	TSPAN8	ADAM22	CCAT1	C11orf45	FST	ENPP4	C1QTNF1	RAB11FIP1	LINC00887	KCTD17	TMEM86B	RPL39L	ZIC5	P4HTM	SLC26A2	IVNS1ABP	IGFALS	CEP55	NR2F2	CYP2S1	CERKL
E2F1	CCHCR1	BFSP1	RIPPLY3	YBX2	KIAA0101	MSI1	SUCLG1	CARHSP1	NBPF11	WIPF1	ADGRB2	NDRG4	SAP30L	MCM3	RPA3	TEP1	MCM7	ATAD2	EPB41L1	RNASEH2C	ASPDH	RFC4	CD9	RPS16	PIN4	SOCS2	ZNF367	TMEM54	DSN1	IGFBP2	PRTFDC1	LDHC	LINC00869	NDUFB8	STOX1	KRTCAP3	CENPH	TMBIM4	SLC25A21-AS1	DHRS4L2	ZWINT	CCDC151	CRTAM	RGS19	NENF	RNASEH2A	RGS10	TOX2	CYS1
MYBL2	PTTG1	SOGA1	MNS1	PSRC1	XRCC2	EXO1	CAMK2N2	PHF19	STMN1	AUNIP	DLEU2	RDM1	RACGAP1	CENPF	HJURP	CENPA	GINS2	POC1A	SLC1A4	LRRC26	HELLS	LMNB1	CDK1	CENPN	MCM7	TUBA1B	C9orf40	SPIN4	CENPE	DEK	TMPO-AS1	TUBB	CTSV	MAZ	H2AFV	MYBL1	ASF1B	TYMS	ZWINT	ARHGAP33	PCNA	NRM	SIVA1	FAM83D	RAD51AP1	NT5M	NEURL1B	HIST1H1E	CIT
HTATIP2	TPRKB	FKBP1A	AURKAIP1	EXOSC4	C16orf91	URM1	NR1H2	TMEM230	STXBP6	RPL8	LSM3	RBM3	PEX12	NUDT12	SLU7	JOSD2	NDUFA13	RPL26L1	NDUFS3	CHMP6	C14orf119	CHCHD5	COX8A	ZFAND2A	SLIRP	TMEM167A	ZNF622	SMIM15	PPP4C	MRPS7	LSM5	ZNF528	NOP10	HARS2	MRPL3	SNRNP27	LLPH	SMIM19	MORF4L2	PRPF6	UTP23	TAF7	TMEM208	METTL13	FANCF	EIF2A	TIMM10	MED10	AAMDC
DDIT3	S1PR4	APOA4	LIMD2	SSUH2	MIF-AS1	EPHA6	HBM	TPSG1	MCF2L-AS1	KCTD8	KIAA0907	SMARCD3	PTGDS	LINC01451	BIN3	LINC01608	SMIM22	FPGT-TNNI3K	ITM2A	PPP1R26	FGF7	ARID3A	PAEP	TLCD2	MYO1C	CD82	GLIS2-AS1	ICOSLG	ZXDA	CABP1	KLF11	GLI1	SNAI1	PAGE3	DDTL	TMEM129	SEMA4F	SHE	SDF2L1	ASPN	ZNF383	ZIC2	NKIRAS2	C8orf37	TOR4A	VCX	ATP10D	B4GALNT4	HPS1
HES6	CD24	FABP5	LGALS3	ING2	GRB2	PRMT1	CDC34	LYPD8	EFNB3	CERS3	KCNC3	EHD1	RPL28	TRIP12	VSTM2A	TEAD2	FAM32A	DCAF4L2	SMUG1	TBRG1	TP53RK	FAM200B	SKIV2L	NELFE	MTRF1L	ARPC4	USP51	C8orf59	NOSIP	CRELD2	VOPP1	SEC14L1	SH3BP5L	TAF13	ATP13A1	AURKAIP1	PTP4A3	PNKP	U2AF2	MRPL3	COX8A	LYPLA2	VMA21	MPDU1	PFDN6	KCTD10	ESYT1	PPID	ARHGEF2
[truncated: 987 more columns]

## Sheet: Sheet1
TF	TargetGenes
ILF2	TPT1
ILF2	RAN
ILF2	CAPZA2
ILF2	SRSF3
ILF2	ECT2
ILF2	GPR19
ILF2	ALG3
ILF2	MDFIC
ILF2	PSMC2
ILF2	MSTO1
ILF2	BCAS4
ILF2	PTTG1
ILF2	HGF
ILF2	ECH1
ILF2	HNRNPA1
ILF2	CCNB2
ILF2	GSPT2
ILF2	CCDC74A
ILF2	SMKR1
ILF2	BORA
ILF2	ILF2
HMGA1	GAMT
HMGA1	MXD4
HMGA1	KATNB1
HMGA1	AIFM3
HMGA1	STX1A
HMGA1	PALM
HMGA1	CCDC178
HMGA1	INPP5J
HMGA1	AMHR2
HMGA1	GAL
HMGA1	PHLDA2
HMGA1	PLCH2
HMGA1	CPNE2
HMGA1	CETP
HMGA1	BBC3
HMGA1	MMD
HMGA1	C7orf61
HMGA1	GIPC1
HMGA1	ITPRIP
HMGA1	CELA3B
HMGA1	PKMYT1
HMGA1	METRNL
HMGA1	C4orf48
HMGA1	SRRM2-AS1
HMGA1	TAOK2
HMGA1	FALEC
HMGA1	ITGB2
HMGA1	SPINT1
HMGA1	CNN2
HMGA1	SPDYC
HMGA1	BAIAP2L1
HMGA1	FXYD2
HMGA1	ASPHD1
HMGA1	VAV1
HMGA1	SYNGR3
HMGA1	SYNGR1
HMGA1	PDCD2
HMGA1	SCAMP5
HMGA1	UBXN6
HMGA1	GATA2
HMGA1	TFF1
HMGA1	RIPK2
FOXM1	PTTG1
FOXM1	PSRC1
FOXM1	PHF19
FOXM1	DLEU2
FOXM1	RDM1
FOXM1	RACGAP1
FOXM1	CENPF
FOXM1	HJURP
FOXM1	BFSP1
FOXM1	CENPA
FOXM1	POC1A
FOXM1	HELLS
FOXM1	DSG1-AS1
FOXM1	PBK
FOXM1	INCENP
FOXM1	RRM2
FOXM1	CENPI
FOXM1	KIFC1
FOXM1	BUB1
FOXM1	FAM83D
FOXM1	HMMR
FOXM1	SKA3
FOXM1	YBX2
FOXM1	CCDC144NL
FOXM1	SMTN
FOXM1	RHNO1
FOXM1	CDK1
FOXM1	APOLD1
FOXM1	CCNB2
FOXM1	ECT2
FOXM1	TRIM7
FOXM1	CENPE
FOXM1	NRM
FOXM1	ZWILCH
FOXM1	ASF1B
FOXM1	CCNA2
FOXM1	TUBA1B
FOXM1	FAM72D
FOXM1	MKI67
FOXM1	UBE2T
FOXM1	FAM72C
FOXM1	LRR1
FOXM1	CENPN
FOXM1	CCNB1
FOXM1	GINS1
FOXM1	DEPDC1B
FOXM1	ERCC6L
FOXM1	PIF1
FOXM1	NCAPD2
FOXM1	IQGAP3
FOXM1	SHCBP1
FOXM1	CCNF
FOXM1	KIF18A
FOXM1	CDCA5
FOXM1	PRC1
FOXM1	FANCD2
FOXM1	PCDHA6
FOXM1	RNASEH2B
FOXM1	ARHGAP11B
FOXM1	RCC1
FOXM1	LMNB1
FOXM1	CDKN2C
FOXM1	GINS2
FOXM1	CCDC34
FOXM1	LINC00668
FOXM1	ESCO2
FOXM1	TMEM178A
FOXM1	MFI2-AS1
FOXM1	TRIM68
FOXM1	MIS12
FOXM1	TSPAN15
FOXM1	TMEM19
FOXM1	COMMD4
FOXM1	SAC3D1
FOXM1	CCDC3
FOXM1	TMSB15B
FOXM1	CTSV
FOXM1	NT5DC2
FOXM1	HN1
FOXM1	KIAA1524
FOXM1	KPNA2
FOXM1	MIS18A
FOXM1	PLK4
FOXM1	MCM7
FOXM1	DHFR
FOXM1	GTSE1
FOXM1	ZNF85
FOXM1	SUV39H1
FOXM1	XRCC2
FOXM1	TTK
FOXM1	TGFB1I1
FOXM1	DIAPH3
FOXM1	ANXA13
FOXM1	PKMYT1
FOXM1	RANGAP1
FOXM1	ZNF738
FOXM1	DNAJC9
FOXM1	HIST1H1A
FOXM1	CBR3
FOXM1	KIF20B
FOXM1	BCL2L12
FOXM1	ZNF257
FOXM1	NUDT15
FOXM1	DCAF15
FOXM1	DDX39A
FOXM1	PGP
FOXM1	HIST1H1D
FOXM1	C16orf59
FOXM1	GNG11
FOXM1	GRK6
FOXM1	COPRS
FOXM1	BIK
FOXM1	OTX2
ETV4	KCNF1
ETV4	TESC
ETV4	DUSP6
ETV4	OTUB2
ETV4	ETV4
ETV4	HUS1B
ETV4	PYCR1
ETV4	EDN3
ETV4	ACSL4
ETV4	FGD3
ETV4	LMO7-AS1
ETV4	EHF
ETV4	FAM81B
ETV4	B3GNT3
ETV4	CAV1
ETV4	RASGRP3
ETV4	HDAC7
ETV4	SPATA13
ETV4	CSRP1
ETV4	HOXD1
ETV4	TIGAR
ETV4	EYA1
ETV4	ZNF446
ETV4	PLLP
ETV4	NT5C3A
ETV4	ZG16B
ETV4	SMKR1
ETV4	SLC6A19
ETV4	TSPAN8
ETV4	ADAM22
ETV4	CCAT1
ETV4	C11orf45
ETV4	FST
ETV4	ENPP4
ETV4	C1QTNF1
ETV4	RAB11FIP1
ETV4	LINC00887
ETV4	KCTD17
ETV4	TMEM86B
ETV4	RPL39L
ETV4	ZIC5
ETV4	P4HTM
ETV4	SLC26A2
ETV4	IVNS1ABP
ETV4	IGFALS
ETV4	CEP55
ETV4	NR2F2
ETV4	CYP2S1
ETV4	CERKL
ETV4	HSPB6
ETV4	C12orf75
ETV4	OOEP
ETV4	CLDN4
ETV4	GUCY1B3
ETV4	TM4SF1
ETV4	UGT3A1
ETV4	BPIFA2
ETV4	NT5E
ETV4	LRRC31
ETV4	RGS7BP
ETV4	MBL2
ETV4	ANKRD35
ETV4	SH2B2
ETV4	PHLDA2
ETV4	CCL20
ETV4	TMEM45B
ETV4	FCGR2A
ETV4	TINAG
ETV4	RHEBL1
ETV4	F2RL1
ETV4	ACSL3
ETV4	WRAP53
ETV4	KLRG1
ETV4	TMEM105
ETV4	SRCIN1
ETV4	GOLM1
ETV4	RAD51
ETV4	ZNF816-ZNF321P
ETV4	ELF3
ETV4	CHAC2
ETV4	PRR5L
ETV4	POC5
ETV4	TSC22D4
ETV4	IGF2BP2
ETV4	ABCB9
ETV4	CKAP2
ETV4	LYZ
ETV4	MAP3K8
ETV4	CKAP2L
ETV4	NDUFA4L2
ETV4	EPDR1
ETV4	SLC7A7
ETV4	EXOC3L1
ETV4	HSD17B2
ETV4	CNTN1
ETV4	FERMT1
ETV4	CALML4
ETV4	JAML
ETV4	ZGRF1
ETV4	NEURL4
ETV4	NCR3LG1
ETV4	BORA
ETV4	MYCN
ETV4	RAP1GAP
ETV4	SRSF12
ETV4	ETV5
ETV4	IGF2
ETV4	DUSP4
ETV4	CREB5
E2F1	CCHCR1
E2F1	BFSP1
E2F1	RIPPLY3
E2F1	YBX2
E2F1	KIAA0101
E2F1	MSI1
E2F1	SUCLG1
E2F1	CARHSP1
E2F1	NBPF11
E2F1	WIPF1
E2F1	ADGRB2
E2F1	NDRG4
E2F1	SAP30L
E2F1	MCM3
E2F1	RPA3
E2F1	TEP1
E2F1	MCM7
E2F1	ATAD2
E2F1	EPB41L1
E2F1	RNASEH2C
E2F1	ASPDH
E2F1	RFC4
E2F1	CD9
E2F1	RPS16
E2F1	PIN4
E2F1	SOCS2
E2F1	ZNF367
E2F1	TMEM54
E2F1	DSN1
E2F1	IGFBP2
E2F1	PRTFDC1
E2F1	LDHC
E2F1	LINC00869
E2F1	NDUFB8
E2F1	STOX1
E2F1	KRTCAP3
E2F1	CENPH
E2F1	TMBIM4
E2F1	SLC25A21-AS1
E2F1	DHRS4L2
E2F1	ZWINT
E2F1	CCDC151
E2F1	CRTAM
E2F1	RGS19
E2F1	NENF
E2F1	RNASEH2A
E2F1	RGS10
E2F1	TOX2
E2F1	CYS1
E2F1	MUTYH
E2F1	TFEB
E2F1	MIR497HG
E2F1	CDT1
E2F1	RAB3C
E2F1	LINC01297
E2F1	SLC2A4RG
E2F1	MIR9-3HG
E2F1	CEP131
E2F1	DNAJC1
E2F1	XRCC2
E2F1	POC1A
E2F1	BRCA1
E2F1	JADE2
E2F1	CHAF1A
E2F1	TYMS
E2F1	HINT2
E2F1	MESP1
E2F1	RPS6KA1
E2F1	MRPL57
E2F1	HGSNAT
E2F1	KIF1A
E2F1	HOXA10
E2F1	TCF19
E2F1	SOWAHA
E2F1	C20orf27
E2F1	TNS2
E2F1	LIG1
E2F1	CDC6
E2F1	HORMAD2-AS1
E2F1	GLTPD2
E2F1	CLSPN
E2F1	MXD3
E2F1	SPIN4
E2F1	MNS1
E2F1	FAM161A
E2F1	IMPA2
E2F1	HCN3
E2F1	CEBPD
E2F1	TMPO-AS1
E2F1	SV2A
E2F1	SLC1A4
E2F1	E2F8
E2F1	NEURL1B
E2F1	GRAP2
E2F1	PTK7
E2F1	SEPT8
E2F1	MARCH9
E2F1	RAD54L
E2F1	HAUS5
E2F1	TLCD1
E2F1	PRIM1
E2F1	NUCKS1
E2F1	DKFZp779M0652
E2F1	ZGLP1
E2F1	CAMK2N2
E2F1	SRGAP2B
E2F1	PAQR4
E2F1	TBX10
E2F1	ZMYND19
E2F1	LINC01389
E2F1	MACROD1
E2F1	TAF9B
E2F1	WDR76
E2F1	DDB2
E2F1	C3orf14
E2F1	PDXK
E2F1	GALK1
E2F1	PPP1R1A
E2F1	RPS4X
E2F1	BCL7C
E2F1	CH17-340M24.3
E2F1	TRIM7
E2F1	ZNF98
E2F1	ERGIC3
E2F1	TOP2A
E2F1	PA2G4
E2F1	RMND5B
E2F1	CHAF1B
E2F1	ARPIN
E2F1	GATA2
E2F1	FAM207A
E2F1	MAP7D1
E2F1	C21orf58
E2F1	LINC00337
E2F1	SLC25A28
E2F1	TGFB1I1
E2F1	CLN3
E2F1	CAMK1
E2F1	RPRML
E2F1	ZCWPW1
E2F1	LAGE3
E2F1	NAA38
E2F1	PGP
E2F1	RNF157
E2F1	HMGB3
E2F1	ORC6
E2F1	ALKBH6
E2F1	ANKRD9
E2F1	YPEL3
E2F1	DLG3
E2F1	PRADC1
E2F1	NT5DC2
E2F1	PPP1R3F
E2F1	PQBP1
E2F1	SLFN13
E2F1	CDC25A
E2F1	CABLES2
E2F1	RECQL4
E2F1	WBSCR27
E2F1	MCM4
E2F1	FAM98C
E2F1	PGBD5
E2F1	MIEF2
E2F1	MYBL1
E2F1	HIST1H4C
E2F1	FLVCR1-AS1
E2F1	RHCG
E2F1	ACE
E2F1	COX6A2
E2F1	CLEC18A
E2F1	TIGD3
E2F1	TIMP2
E2F1	LRRC20
E2F1	DEK
E2F1	TCTEX1D2
E2F1	IRF5
E2F1	CDK2
E2F1	TM4SF19-AS1
E2F1	RFC2
E2F1	FANCG
E2F1	KHK
E2F1	SMC1B
E2F1	PEMT
E2F1	BLVRB
E2F1	GCHFR
E2F1	TMEM107
E2F1	CSPG5
E2F1	BMP8B
E2F1	LINC01451
E2F1	C1orf233
E2F1	SYCE1
E2F1	CRIP1
E2F1	ELOVL4
E2F1	RAD51D
E2F1	RPS17
E2F1	SUV39H1
E2F1	RALY
E2F1	PLP2
E2F1	ZNF341
E2F1	ST3GAL4-AS1
E2F1	GALR2
E2F1	PPIC
E2F1	EVA1C
E2F1	TOPBP1
E2F1	RASGEF1A
E2F1	CDCA5
E2F1	SV2B
E2F1	NT5M
E2F1	PPP1R3E
E2F1	MCM2
E2F1	GINS1
E2F1	DHRS11
E2F1	MT1M
E2F1	RRM2
E2F1	APBB1
E2F1	TLCD2
E2F1	NUDT8
E2F1	SNTA1
E2F1	GSTT2B
E2F1	WNT4
E2F1	H1FX
E2F1	SEZ6
E2F1	GINS4
E2F1	CIB2
E2F1	TFDP1
E2F1	LINC01485
E2F1	EMX1
E2F1	STKLD1
E2F1	KTN1
E2F1	FBP1
E2F1	FAM19A5
E2F1	CENPV
E2F1	TMEM147
E2F1	COPRS
E2F1	BSPRY
E2F1	ZMYND10
E2F1	SLC16A3
E2F1	PDCD5
E2F1	C1QL1
E2F1	FAM24B
E2F1	C14orf80
E2F1	EFR3B
E2F1	SNX22
E2F1	CLDN3
E2F1	SAC3D1
E2F1	CLPSL2
E2F1	LHX2
E2F1	TEX22
E2F1	TRPM2
E2F1	TUBA1B
E2F1	PLEK2
E2F1	MAGIX
E2F1	YBEY
E2F1	TP53I13
E2F1	CBR3
E2F1	DCLRE1B
E2F1	PKN3
E2F1	AVP
E2F1	E2F1
E2F1	XPNPEP2
E2F1	CD7
E2F1	CCNE1
E2F1	MYBL2
E2F1	IQGAP3
E2F1	SYTL1
E2F1	DHFR
E2F1	RPL36A
E2F1	ELF4
E2F1	CDIPT-AS1
E2F1	TMEM106C
E2F1	GUSB
E2F1	WDR34
E2F1	ITLN1
E2F1	IRX3
E2F1	TEKT4
E2F1	DHRS4
E2F1	SLC22A31
E2F1	ZFYVE19
E2F1	PKP3
E2F1	MRPS16
E2F1	LRRC26
E2F1	OXER1
E2F1	KCNB1
E2F1	COPZ2
E2F1	SEZ6L2
E2F1	ARHGAP8
E2F1	SLC27A3
E2F1	ACOT4
E2F1	CREB3L4
E2F1	POLR2I
E2F1	FXYD1
E2F1	PDE6B
E2F1	NDUFV3
E2F1	TMEM121
E2F1	EFCAB12
E2F1	TRPM2-AS
E2F1	DLK2
E2F1	ADIRF
E2F1	TGFBR3L
E2F1	FAM50A
E2F1	LKAAEAR1
E2F1	FSD1
E2F1	UNQ6494
E2F1	RTN4R
E2F1	MYLPF
E2F1	HIST3H2A
E2F1	SPDYC
E2F1	DONSON
E2F1	TAT-AS1
E2F1	CHST1
E2F1	CCDC189
E2F1	HCN2
E2F1	FAM72A
E2F1	MATR3
E2F1	TP53I11
E2F1	CD2BP2
E2F1	POLD3
E2F1	BLM
E2F1	H2AFV
E2F1	EIF3K
E2F1	KREMEN2
E2F1	GPR150
E2F1	RAD51C
E2F1	DCLRE1A
E2F1	LINC00467
E2F1	SRCIN1
E2F1	MORC4
E2F1	LMNB1
E2F1	CYFIP2
E2F1	CSRP2
E2F1	NXT1
E2F1	USP1
E2F1	ZNF687
E2F1	ICA1
E2F1	CRIP2
E2F1	RTN4RL2
E2F1	CHCHD10
E2F1	FBXL7
E2F1	CDKN2D
E2F1	FHL1
E2F1	FXYD6
E2F1	DMAP1
E2F1	KLF11
E2F1	CLTB
E2F1	ZXDB
E2F1	RHEBL1
E2F1	SCNM1
E2F1	CYP4A22
E2F1	APOC3
E2F1	RALY-AS1
E2F1	COMTD1
E2F1	FAM122C
E2F1	CMTM3
E2F1	CXCL2
E2F1	RPS20
E2F1	UBE2C
E2F1	HAUS7
E2F1	RTKN2
E2F1	PAX6
E2F1	PPP2CB
E2F1	TCF7L1
E2F1	GPAT4
E2F1	2025-03-01
E2F1	NHLH2
E2F1	GPR35
E2F1	TMED3
E2F1	CYP27C1
E2F1	CKLF
E2F1	XRCC1
E2F1	VSTM2A
E2F1	RAB11FIP4
E2F1	MRPL51
E2F1	SLC2A8
E2F1	SF3B4
E2F1	MYO19
E2F1	DNASE1L1
E2F1	CLDN14
E2F1	RPS27
E2F1	EZH2
E2F1	WRB
E2F1	CDKN3
E2F1	P4HA1
E2F1	LINC01003
E2F1	SVIL
E2F1	NABP2
E2F1	EIF4EBP1
E2F1	EGLN2
E2F1	NEK8
E2F1	TAF11
E2F1	RENBP
E2F1	MARVELD1
E2F1	KIFC2
E2F1	PCP4L1
E2F1	MGAT4B
E2F1	CHMP4B
E2F1	BOLA1
E2F1	MYCL
E2F1	SLBP
E2F1	CDKN2AIPNL
E2F1	TOMM5
E2F1	LRRC45
E2F1	GTF2E1
E2F1	NDUFS8
E2F1	NAA10
E2F1	HIST2H2AC
E2F1	GMPPB
E2F1	UBE2S
E2F1	CEP85
E2F1	TMEM189
E2F1	UBE2T
E2F1	CDCA4
E2F1	GCH1
E2F1	CYP11A1
E2F1	KRTCAP2
E2F1	GRK6
E2F1	RUNX3
E2F1	TBX2
E2F1	CDC45
E2F1	MED29
E2F1	LCMT1
E2F1	NEDD4L
E2F1	FADS3
E2F1	NRL
E2F1	SLPI
E2F1	PACSIN1
E2F1	ALDOB
E2F1	TK1
E2F1	PRR14
E2F1	SIRT2
E2F1	MAB21L2
E2F1	EBP
E2F1	ENDOG
E2F1	FRMD8
E2F1	GPANK1
E2F1	ACYP1
E2F1	BRDT
E2F1	DCTPP1
E2F1	RPL35
E2F1	IFI27L1
E2F1	PLAGL1
E2F1	MTURN
E2F1	ARHGAP11A
E2F1	YIF1B
E2F1	C10orf90
E2F1	TAL2
E2F1	TMPO
E2F1	CRNDE
E2F1	NUSAP1
E2F1	PRX
E2F1	ZNF714
E2F1	TCF7
E2F1	GAS6
E2F1	TEX264
E2F1	USP6
E2F1	MEA1
E2F1	MRPL24
E2F1	MAGEA1
E2F1	MRPS6
E2F1	ASAP2
E2F1	IDNK
E2F1	POLR2J3
E2F1	TTC7A
E2F1	HACD2
E2F1	CDKN2C
E2F1	PQLC1
E2F1	SYT5
E2F1	P4HTM
E2F1	TCIRG1
E2F1	SPATA24
E2F1	DSCC1
E2F1	LINC01420
E2F1	ABHD11
E2F1	RDM1
E2F1	LURAP1
E2F1	DUSP7
E2F1	RAB11FIP1
E2F1	ZNF93
E2F1	CXXC5
E2F1	PLPP5
E2F1	KLHDC9
E2F1	LRRTM4
E2F1	COMMD4
E2F1	FIBP
E2F1	CFAP20
E2F1	RUSC1
E2F1	DAPK2
E2F1	SOGA1
E2F1	FIGNL1
E2F1	TOX
E2F1	COQ6
E2F1	SLC38A3
E2F1	ATG101
E2F1	COQ10A
E2F1	PFDN5
E2F1	IL10RB
E2F1	ATP5D
E2F1	LRR1
E2F1	ACADS
E2F1	FBXO4
E2F1	PWP2
E2F1	PARD6G
E2F1	UBAC1
E2F1	NAGK
E2F1	FAAH
E2F1	HOXA7
E2F1	HIRIP3
E2F1	SDSL
E2F1	TTC30B
E2F1	FLCN
E2F1	ARID5A
E2F1	CCND3
E2F1	PTCHD1
E2F1	BTG3
E2F1	NXT2
E2F1	SF3B6
E2F1	GDF7
E2F1	PTMS
E2F1	TMEM246
E2F1	TPGS1
E2F1	ART5
E2F1	PIGZ
E2F1	TIPARP-AS1
E2F1	ACOX2
E2F1	ARHGEF19
E2F1	EIF4E3
E2F1	IL17RE
E2F1	PRELID3B
E2F1	SLC22A17
E2F1	ADAT3
E2F1	DNAJC9
E2F1	RPS8
E2F1	DNAJC21
E2F1	SKA1
E2F1	APAF1
E2F1	MAPK12
E2F1	NCAPH
E2F1	HSPB9
E2F1	NPHP1
E2F1	GLMP
E2F1	C10orf11
E2F1	CLDN15
E2F1	PSMA2
E2F1	TAF10
E2F1	HIST1H1A
E2F1	PYCARD
E2F1	ABHD14A
E2F1	RAB3B
E2F1	TKFC
E2F1	FBL
E2F1	ITPKA
E2F1	PPP1R3G
E2F1	YWHAH
E2F1	BID
E2F1	ADGRL1
E2F1	TMSB10
E2F1	SLC25A10
E2F1	SLC43A3
E2F1	SYNE4
E2F1	FOXD2-AS1
E2F1	TCFL5
E2F1	NONO
E2F1	POLA2
E2F1	MT1F
E2F1	ZNF688
E2F1	TBCB
E2F1	NSUN5
E2F1	C12orf57
E2F1	ACOT8
E2F1	RHPN1
E2F1	GPX3
E2F1	SECTM1
E2F1	RIBC2
E2F1	CCL16
E2F1	PITX1
E2F1	GLIS2-AS1
E2F1	MESP2
E2F1	OGDHL
E2F1	CASC10
E2F1	SGF29
E2F1	C6orf132
E2F1	HM13-AS1
E2F1	TCP10L
E2F1	ADAM33
E2F1	AMN
E2F1	CHPT1
E2F1	HAGH
E2F1	RPS21
E2F1	LINC01547
E2F1	NAGLU
E2F1	CDH15
E2F1	DOCK9-AS2
E2F1	RRAS
E2F1	NOXA1
E2F1	ABCA3
E2F1	LINC01006
E2F1	ARMC5
E2F1	NOTCH3
MYBL2	PTTG1
MYBL2	SOGA1
MYBL2	MNS1
MYBL2	PSRC1
MYBL2	XRCC2
MYBL2	EXO1
MYBL2	CAMK2N2
MYBL2	PHF19
MYBL2	STMN1
MYBL2	AUNIP
MYBL2	DLEU2
MYBL2	RDM1
MYBL2	RACGAP1
MYBL2	CENPF
MYBL2	HJURP
MYBL2	CENPA
MYBL2	GINS2
MYBL2	POC1A
MYBL2	SLC1A4
MYBL2	LRRC26
MYBL2	HELLS
MYBL2	LMNB1
MYBL2	CDK1
MYBL2	CENPN
MYBL2	MCM7
MYBL2	TUBA1B
MYBL2	C9orf40
MYBL2	SPIN4
MYBL2	CENPE
MYBL2	DEK
MYBL2	TMPO-AS1
MYBL2	TUBB
MYBL2	CTSV
MYBL2	MAZ
MYBL2	H2AFV
MYBL2	MYBL1
MYBL2	ASF1B
MYBL2	TYMS
MYBL2	ZWINT
MYBL2	ARHGAP33
MYBL2	PCNA
MYBL2	NRM
MYBL2	SIVA1
MYBL2	FAM83D
MYBL2	RAD51AP1
MYBL2	NT5M
MYBL2	NEURL1B
MYBL2	HIST1H1E
MYBL2	CIT
MYBL2	HIST1H1A
MYBL2	CEP55
MYBL2	UBE2S
MYBL2	PLEK2
MYBL2	TMPO
MYBL2	CEP131
MYBL2	DNAJC9
MYBL2	UHRF1
MYBL2	WDR34
MYBL2	PRC1
MYBL2	C1orf112
MYBL2	TCTEX1D2
MYBL2	CDKN3
MYBL2	RFC5
MYBL2	FHAD1
MYBL2	RMI2
MYBL2	TUBB4B
MYBL2	PLK4
MYBL2	SAC3D1
MYBL2	DSCC1
MYBL2	ADGRB2
MYBL2	HMGB2
MYBL2	LIG1
MYBL2	LCMT1-AS1
MYBL2	SPC25
MYBL2	KIAA0101
MYBL2	CENPI
MYBL2	KEL
MYBL2	C18orf54
MYBL2	NCAPG
MYBL2	MND1
MYBL2	RRM2
MYBL2	SMTN
MYBL2	FBXO5
MYBL2	NRGN
MYBL2	ATAD2
MYBL2	FBXO43
MYBL2	CSRP2
MYBL2	LYPD1
MYBL2	SMC4
MYBL2	CDC25C
MYBL2	KIF18B
MYBL2	BRCA1
MYBL2	MYBL2
MYBL2	CKMT1A
MYBL2	SKA3
MYBL2	RNASEH2A
MYBL2	UBE2T
MYBL2	H2AFZ
MYBL2	APOLD1
MYBL2	NUDT1
MYBL2	INCENP
MYBL2	MCM5
MYBL2	CREB3L4
MYBL2	GINS4
MYBL2	RFC2
MYBL2	CDC6
MYBL2	TACC3
MYBL2	PSIP1
MYBL2	DPYSL3
MYBL2	CCNF
MYBL2	RTKN2
MYBL2	LRR1
MYBL2	UBE2C
MYBL2	SAPCD2
MYBL2	CENPL
MYBL2	CCNO
MYBL2	SRGAP2C
MYBL2	ERCC6L
MYBL2	GINS1
MYBL2	KIFC1
MYBL2	ARHGAP11A
MYBL2	LINC01297
MYBL2	PRDM6
MYBL2	SBK1
MYBL2	RAD51
MYBL2	ASPM
MYBL2	SPC24
MYBL2	HIST2H2AC
MYBL2	TRAIP
MYBL2	ORC1
MYBL2	CHAF1A
MYBL2	FANCI
MYBL2	C21orf58
MYBL2	MCM2
MYBL2	ZWILCH
MYBL2	HIST1H4C
MYBL2	SKA1
MYBL2	PKMYT1
MYBL2	CDCA3
MYBL2	SHCBP1
MYBL2	KIF4A
MYBL2	STIL
MYBL2	IQCC
MYBL2	AURKB
MYBL2	LRRCC1
MYBL2	CCK
MYBL2	MYLPF
MYBL2	EFR3B
MYBL2	PBK
MYBL2	BUB1
MYBL2	TP73
MYBL2	ZFP69
MYBL2	FOXRED2
MYBL2	BUB3
MYBL2	RFC4
MYBL2	VRK1
MYBL2	ABHD12
MYBL2	DNA2
MYBL2	NENF
MYBL2	FAM109A
MYBL2	SRRT
MYBL2	FBXL7
MYBL2	HNRNPAB
MYBL2	ST3GAL5
MYBL2	EPHB6
MYBL2	CENPV
MYBL2	SYCE2
MYBL2	YWHAH
MYBL2	FNTB
MYBL2	MAD2L2
MYBL2	MCM3
MYBL2	C19orf48
MYBL2	H2AFX
MYBL2	DDX39A
MYBL2	MIS18BP1
MYBL2	EVA1C
MYBL2	BTG3
MYBL2	CCHCR1
MYBL2	ETV7
MYBL2	TOX
MYBL2	COL8A1
MYBL2	CHEK1
MYBL2	CDK4
MYBL2	PTGER3
MYBL2	FLT1
MYBL2	ANP32E
MYBL2	ZDHHC23
MYBL2	HAUS5
MYBL2	ATAD5
MYBL2	APEX2
MYBL2	TFDP1
MYBL2	G2E3
MYBL2	SAP30
MYBL2	TMEM201
MYBL2	CAMK2B
MYBL2	TRIM7
MYBL2	MSX1
MYBL2	CBX5
MYBL2	FAM111A
MYBL2	CDC25B
MYBL2	ATPAF1
MYBL2	MYCBP
MYBL2	DSN1
MYBL2	COPS3
MYBL2	LRRC45
MYBL2	RANBP1
MYBL2	EPB41L2
MYBL2	LSM5
MYBL2	FAM58A
MYBL2	FOXN4
MYBL2	JADE1
MYBL2	2025-03-09
MYBL2	DHRS11
MYBL2	ITGB3BP
MYBL2	GNG11
MYBL2	POLD1
MYBL2	SCRIB
MYBL2	RCSD1
MYBL2	TRAF4
MYBL2	FIGNL1
MYBL2	CDCA7
MYBL2	USP1
MYBL2	CECR7
MYBL2	GUSB
MYBL2	MAPRE1
MYBL2	H1FX-AS1
MYBL2	OSBPL3
MYBL2	NOCT
MYBL2	CHST1
MYBL2	HMHA1
MYBL2	CKLF
MYBL2	ITPKA
MYBL2	ARHGAP11B
MYBL2	TMEM19
MYBL2	FAM65A
MYBL2	LINC01116
MYBL2	COCH
MYBL2	KCTD12
MYBL2	SLC16A3
MYBL2	TTF2
MYBL2	FAM122B
MYBL2	RSPH1
MYBL2	AKT3
MYBL2	RANGAP1
MYBL2	TUBA3C
MYBL2	MAP7D3
MYBL2	CDCA7L
MYBL2	CKS2
MYBL2	DCLRE1C
MYBL2	EXOSC9
MYBL2	SPDL1
MYBL2	NUDT15
MYBL2	PPM1G
MYBL2	SSRP1
MYBL2	TBC1D30
MYBL2	PHGDH
MYBL2	RNASEH2C
MYBL2	RPSAP58
MYBL2	GINS3
MYBL2	CDCP1
MYBL2	PRIM1
MYBL2	MAD2L1
MYBL2	KIF23
MYBL2	BCL7C
MYBL2	FBXO15
MYBL2	ZNF738
MYBL2	MCM6
MYBL2	ADO
MYBL2	NELFB
MYBL2	KIF2C
MYBL2	CCDC34
MYBL2	RCC1
MYBL2	TDP1
MYBL2	GFER
MYBL2	DCX
MYBL2	CCNB2
MYBL2	NAP1L5
MYBL2	SAE1
MYBL2	PRPS1
MYBL2	RIPPLY3
MYBL2	MIS18A
MYBL2	DHFR
MYBL2	GTSE1
MYBL2	COMMD4
MYBL2	HIST2H2AA4
MYBL2	RAD51C
MYBL2	RFPL4B
MYBL2	CENPH
MYBL2	FGL2
MYBL2	DEPDC1
MYBL2	DEPDC1B
MYBL2	PSMC3
MYBL2	METTL10
MYBL2	CNPY4
MYBL2	ZNF85
MYBL2	RBBP7
MYBL2	CKAP2
MYBL2	ATAD3A
MYBL2	DNMT1
MYBL2	GPSM2
MYBL2	SLC7A8
MYBL2	RBL1
MYBL2	FAAP24
MYBL2	URB2
MYBL2	E2F8
MYBL2	EZH2
MYBL2	RRM1
MYBL2	BTC
MYBL2	BARD1
MYBL2	CLSPN
MYBL2	JPH1
MYBL2	FANCB
MYBL2	RNF157
MYBL2	TIMELESS
MYBL2	PKN3
MYBL2	PRPS2
MYBL2	MELK
MYBL2	DSC3
MYBL2	NCAPD2
MYBL2	WHSC1
MYBL2	TPX2
MYBL2	CCNE2
MYBL2	DLGAP5
MYBL2	DDIAS
MYBL2	KIF20B
MYBL2	NUF2
MYBL2	TRIM59
MYBL2	RECQL4
MYBL2	KIAA1524
MYBL2	SLN
HTATIP2	TPRKB
HTATIP2	FKBP1A
HTATIP2	AURKAIP1
HTATIP2	EXOSC4
HTATIP2	C16orf91
HTATIP2	URM1
HTATIP2	NR1H2
HTATIP2	TMEM230
HTATIP2	STXBP6
HTATIP2	RPL8
HTATIP2	LSM3
HTATIP2	RBM3
HTATIP2	PEX12
HTATIP2	NUDT12
HTATIP2	SLU7
HTATIP2	JOSD2
HTATIP2	NDUFA13
HTATIP2	RPL26L1
HTATIP2	NDUFS3
HTATIP2	CHMP6
HTATIP2	C14orf119
HTATIP2	CHCHD5
HTATIP2	COX8A
HTATIP2	ZFAND2A
HTATIP2	SLIRP
HTATIP2	TMEM167A
HTATIP2	ZNF622
HTATIP2	SMIM15
HTATIP2	PPP4C
HTATIP2	MRPS7
HTATIP2	LSM5
HTATIP2	ZNF528
HTATIP2	NOP10
HTATIP2	HARS2
HTATIP2	MRPL3
HTATIP2	SNRNP27
HTATIP2	LLPH
HTATIP2	SMIM19
HTATIP2	MORF4L2
HTATIP2	PRPF6
HTATIP2	UTP23
HTATIP2	TAF7
HTATIP2	TMEM208
HTATIP2	METTL13
HTATIP2	FANCF
HTATIP2	EIF2A
HTATIP2	TIMM10
HTATIP2	MED10
HTATIP2	AAMDC
HTATIP2	CFLAR
HTATIP2	COX5B
HTATIP2	ZC3HC1
HTATIP2	FAM96A
HTATIP2	FPGS
HTATIP2	TUBB2A
HTATIP2	EIF3H
HTATIP2	PLLP
HTATIP2	ANXA4
HTATIP2	ERICH1
HTATIP2	TMEM33
HTATIP2	TUT1
HTATIP2	LYPLA1
HTATIP2	TFG
HTATIP2	CHCHD2
HTATIP2	MOCS3
HTATIP2	TRAPPC2
HTATIP2	NCK1
HTATIP2	THAP1
HTATIP2	MFSD11
HTATIP2	CNOT7
HTATIP2	KIAA0232
HTATIP2	ARF4
HTATIP2	CHPF
HTATIP2	UFM1
HTATIP2	RAB11A
HTATIP2	COX14
HTATIP2	COPS7A
HTATIP2	ARL4A
HTATIP2	PUS3
HTATIP2	POLR2K
HTATIP2	H1F0
HTATIP2	GLUL
HTATIP2	MRPL33
HTATIP2	CHAC2
HTATIP2	SHISA5
HTATIP2	ATP5H
HTATIP2	CLDN23
HTATIP2	WBP2
HTATIP2	ARF1
HTATIP2	COPS5
HTATIP2	C11orf52
HTATIP2	DECR1
HTATIP2	DBI
HTATIP2	POLR2C
HTATIP2	WDR61
HTATIP2	EBAG9
HTATIP2	MANBAL
HTATIP2	VWA5A
HTATIP2	CHMP2A
HTATIP2	POMP
HTATIP2	CHMP1A
HTATIP2	TSR2
HTATIP2	BRIX1
HTATIP2	RRS1
HTATIP2	SH3BGRL
HTATIP2	MDH1
HTATIP2	TOR1A
HTATIP2	GOLGA7
HTATIP2	TMEM261
HTATIP2	SNRPB2
HTATIP2	PPP1R15B
HTATIP2	RPS26
HTATIP2	FAM103A1
HTATIP2	EIF3E
HTATIP2	ECHDC1
HTATIP2	MINA
HTATIP2	ZNF7
HTATIP2	CDKN2A
HTATIP2	COQ10B
HTATIP2	NRCAM
HTATIP2	UQCRQ
HTATIP2	C9orf16
HTATIP2	CYP2S1
HTATIP2	IKBKG
HTATIP2	S100A13
HTATIP2	CCDC53
HTATIP2	UBL5
HTATIP2	CSTB
HTATIP2	MRPL24
HTATIP2	APRT
HTATIP2	GSTM4
HTATIP2	GABARAPL2
HTATIP2	COX7B
HTATIP2	ALDH1B1
HTATIP2	RPL38
HTATIP2	SELK
HTATIP2	CHMP5
HTATIP2	YWHAQ
HTATIP2	NAA20
HTATIP2	VDAC1
HTATIP2	ZNF57
HTATIP2	WDR45
HTATIP2	FOS
HTATIP2	COX7A2
HTATIP2	SIAE
HTATIP2	MPG
HTATIP2	YIPF1
HTATIP2	PRSS3
HTATIP2	NDUFA6
HTATIP2	EMC4
HTATIP2	COA5
HTATIP2	MRPL50
HTATIP2	DAD1
HTATIP2	MED7
HTATIP2	AKIRIN2
HTATIP2	CASP4
HTATIP2	C20orf24
HTATIP2	TMEM128
HTATIP2	PMF1
HTATIP2	TGDS
HTATIP2	PAIP2
HTATIP2	HHLA3
HTATIP2	TCEA2
HTATIP2	KCNQ4
HTATIP2	TMEM179B
HTATIP2	VIMP
HTATIP2	B3GAT2
HTATIP2	CDK7
HTATIP2	SUGT1
HTATIP2	NMI
HTATIP2	CCDC25
HTATIP2	NUDC
HTATIP2	ERGIC2
HTATIP2	MTAP
HTATIP2	GLA
HTATIP2	TMSB10
HTATIP2	GSTM3
HTATIP2	TTC1
HTATIP2	SNRPE
HTATIP2	SRP14
HTATIP2	SAP30BP
HTATIP2	PPP1R36
HTATIP2	CCNH
HTATIP2	WDYHV1
HTATIP2	PUF60
HTATIP2	SLC22A18AS
HTATIP2	HSPA8
HTATIP2	SREK1IP1
HTATIP2	FAM174A
HTATIP2	DGUOK
HTATIP2	KCTD5
HTATIP2	PSMB1
HTATIP2	TXNL4B
HTATIP2	TGIF1
HTATIP2	ARPC3
HTATIP2	RNPS1
HTATIP2	RPF2
HTATIP2	ATP5L
HTATIP2	PET100
HTATIP2	CYP4F11
HTATIP2	MRPS12
HTATIP2	FGF19
HTATIP2	MRPL36
HTATIP2	TRUB2
HTATIP2	KLF10
HTATIP2	HHIPL2
HTATIP2	RPL19
HTATIP2	PAICS
HTATIP2	UGDH
HTATIP2	PYCR2
HTATIP2	ZNF226
HTATIP2	TMED2
HTATIP2	BLOC1S2
HTATIP2	TSG101
HTATIP2	PSMG3-AS1
HTATIP2	C20orf196
HTATIP2	NUDT7
HTATIP2	IP6K2
HTATIP2	MRPL16
HTATIP2	BTF3
HTATIP2	SMIM20
HTATIP2	ATG12
HTATIP2	RBM34
HTATIP2	RHOC
HTATIP2	SMPDL3A
HTATIP2	PDCD6
HTATIP2	RPIA
HTATIP2	ANXA7
HTATIP2	CDC42SE2
HTATIP2	COLEC11
HTATIP2	B2M
HTATIP2	C2orf47
HTATIP2	MRPL18
HTATIP2	PLA1A
HTATIP2	LDHA
HTATIP2	TCEB1
HTATIP2	RIPK2
HTATIP2	GSN
HTATIP2	ZFY
HTATIP2	POLR2E
HTATIP2	SQSTM1
HTATIP2	HSD17B12
HTATIP2	DAZAP2
HTATIP2	ATP5G1
HTATIP2	PTGES3
HTATIP2	TRAPPC6A
HTATIP2	ZCCHC6
HTATIP2	PTGR1
HTATIP2	ZDHHC24
HTATIP2	RABEPK
HTATIP2	PNO1
HTATIP2	EIF3M
HTATIP2	ABRACL
HTATIP2	EPHX1
HTATIP2	CHCHD4
HTATIP2	TINF2
HTATIP2	SNF8
HTATIP2	HDHD3
HTATIP2	PRR13
HTATIP2	TFB2M
HTATIP2	ADIPOR1
HTATIP2	SOD2
HTATIP2	NINJ2
HTATIP2	THAP10
HTATIP2	ANAPC11
HTATIP2	POLR2L
HTATIP2	FAM46A
HTATIP2	SRSF2
HTATIP2	COX4I1
HTATIP2	GPX1
HTATIP2	ESD
HTATIP2	RSL1D1
HTATIP2	MRPS33
HTATIP2	BST1
HTATIP2	ZNF468
HTATIP2	DERA
HTATIP2	TP53TG1
HTATIP2	TATDN3
HTATIP2	MRPL12
HTATIP2	ZBTB7B
HTATIP2	JTB
HTATIP2	COX6A1
HTATIP2	C8orf59
HTATIP2	PGS1
HTATIP2	UBE2V2
HTATIP2	SBDS
HTATIP2	TMBIM6
HTATIP2	TRAPPC4
HTATIP2	NAT6
HTATIP2	RAB7A
HTATIP2	THOC6
HTATIP2	JAGN1
HTATIP2	CALM2
HTATIP2	MRPL13
HTATIP2	ARHGDIA
HTATIP2	CYB561D2
HTATIP2	CNIH4
HTATIP2	ALG3
HTATIP2	TMEM186
HTATIP2	OPN3
HTATIP2	UBC
HTATIP2	SNRPA1
HTATIP2	DRAM2
HTATIP2	MRPS36
HTATIP2	COX17
HTATIP2	MANSC1
HTATIP2	CHMP2B
HTATIP2	ABHD11
HTATIP2	TSPO
HTATIP2	TM2D3
HTATIP2	BCAP31
HTATIP2	DNTTIP1
HTATIP2	ETFA
HTATIP2	FNTA
HTATIP2	PPHLN1
HTATIP2	RWDD1
HTATIP2	CD164
HTATIP2	NT5C
HTATIP2	MAT2B
HTATIP2	TMEM59
HTATIP2	ARL6IP5
HTATIP2	KRTCAP3
HTATIP2	TDP2
HTATIP2	GPX4
HTATIP2	ITM2C
HTATIP2	MPC2
HTATIP2	NME1
HTATIP2	C2orf76
HTATIP2	WDR5B
HTATIP2	CISD3
HTATIP2	CCDC115
HTATIP2	IFT27
HTATIP2	MYL12A
HTATIP2	NDUFB7
HTATIP2	PLGRKT
HTATIP2	ING1
HTATIP2	EMG1
HTATIP2	LFNG
HTATIP2	TTC39C
HTATIP2	MYCBP
HTATIP2	EMC2
HTATIP2	BANF1
HTATIP2	GAPDH
HTATIP2	FARSB
HTATIP2	HMCES
HTATIP2	SYAP1
HTATIP2	BECN1
HTATIP2	PHLDA2
HTATIP2	SLC17A3
HTATIP2	YIF1A
HTATIP2	FBXO32
HTATIP2	MMAB
HTATIP2	C1orf43
HTATIP2	SLC35B3
HTATIP2	TEX264
HTATIP2	RBM48
HTATIP2	SDF2
HTATIP2	NOL3
HTATIP2	HSPA6
HTATIP2	MAGEH1
HTATIP2	ZMAT2
HTATIP2	TPI1
HTATIP2	ABTB1
HTATIP2	ENY2
HTATIP2	SEC61B
HTATIP2	TBCE
HTATIP2	C1D
HTATIP2	BIN3
HTATIP2	CCDC47
HTATIP2	CREBL2
HTATIP2	PRDX1
HTATIP2	VPS25
HTATIP2	EIF6
HTATIP2	RPF1
HTATIP2	MCRS1
HTATIP2	NIF3L1
HTATIP2	ZNF707
HTATIP2	SDAD1
HTATIP2	ZNHIT2
HTATIP2	SERP2
HTATIP2	TMEM199
HTATIP2	C17orf62
HTATIP2	MTRF1L
HTATIP2	POLDIP2
HTATIP2	OGFR
HTATIP2	METTL2A
HTATIP2	CCZ1
HTATIP2	RPE
HTATIP2	FAM83H-AS1
HTATIP2	GNG5
HTATIP2	FAM104B
HTATIP2	UBL7
HTATIP2	P4HB
HTATIP2	FOXQ1
HTATIP2	PAK1
HTATIP2	GADD45B
HTATIP2	NEDD8
HTATIP2	SMUG1
HTATIP2	DPAGT1
HTATIP2	RPS6
HTATIP2	IFT20
HTATIP2	PRPF38A
HTATIP2	ORMDL1
HTATIP2	INO80B
HTATIP2	TSSC4
HTATIP2	SCNM1
HTATIP2	RSL24D1
HTATIP2	TSLP
HTATIP2	FAM160A2
HTATIP2	SYF2
HTATIP2	NABP2
HTATIP2	BLZF1
HTATIP2	RPL15
HTATIP2	NUP107
HTATIP2	RABEP2
HTATIP2	PRKAG1
HTATIP2	TM6SF2
HTATIP2	TRPM4
HTATIP2	UBB
HTATIP2	TUBA8
HTATIP2	LAMTOR3
HTATIP2	TSNAX
HTATIP2	SRD5A1
HTATIP2	AP5Z1
HTATIP2	KLHDC4
HTATIP2	NDUFAF7
HTATIP2	TMEM161B
HTATIP2	GIPC1
HTATIP2	UGGT1
HTATIP2	CBX2
HTATIP2	DDX60
HTATIP2	APPL2
HTATIP2	SURF1
HTATIP2	LINC00938
HTATIP2	ITGB1BP1
HTATIP2	ZFP62
HTATIP2	TMEM187
HTATIP2	RNF181
HTATIP2	C2orf74
HTATIP2	MAP3K7
HTATIP2	RNFT1
HTATIP2	DAXX
HTATIP2	TUSC2
HTATIP2	ZNF189
HTATIP2	KNOP1
HTATIP2	BOD1
HTATIP2	THAP4
HTATIP2	CACYBP
HTATIP2	SH2D4A
HTATIP2	PPP2CA
HTATIP2	TAPBPL
HTATIP2	MICU2
HTATIP2	KTI12
HTATIP2	ZNF134
HTATIP2	TCP11L1
HTATIP2	MARS2
HTATIP2	ZNF582
HTATIP2	HCCS
HTATIP2	PCYT1A
HTATIP2	FRG1
HTATIP2	EMC7
HTATIP2	TP53I3
HTATIP2	CASC5
HTATIP2	EIF4E2
HTATIP2	PTER
HTATIP2	NDUFAF2
HTATIP2	UBE2I
HTATIP2	TPM3
HTATIP2	TSPAN17
HTATIP2	TBCC
HTATIP2	PMPCB
HTATIP2	C11orf73
HTATIP2	G6PC3
HTATIP2	SLC52A2
HTATIP2	UFC1
HTATIP2	SPPL2A
HTATIP2	HIST1H4J
HTATIP2	NPM1
HTATIP2	CDC123
HTATIP2	G6PD
HTATIP2	SUPT4H1
HTATIP2	PRSS23
HTATIP2	RBM8A
HTATIP2	RPS25
HTATIP2	RPL31
HTATIP2	COA6
HTATIP2	APH1A
HTATIP2	TPMT
HTATIP2	STX16
HTATIP2	USH1C
HTATIP2	SGPP2
HTATIP2	PARP3
HTATIP2	ZCCHC9
HTATIP2	HLA-DQB1
HTATIP2	SCOC
HTATIP2	ACOX3
HTATIP2	SLC39A14
HTATIP2	LYRM9
HTATIP2	PHLDA1
HTATIP2	HIST1H3B
HTATIP2	MAK16
HTATIP2	RARS
HTATIP2	NANS
HTATIP2	HEXB
HTATIP2	MRRF
HTATIP2	MRPL34
HTATIP2	MRPL10
HTATIP2	LETMD1
HTATIP2	TNFAIP8
HTATIP2	TOMM22
HTATIP2	GALK2
HTATIP2	ITGAV
HTATIP2	TSPAN12
HTATIP2	SCFD1
HTATIP2	PNRC1
HTATIP2	SLC9A3R2
HTATIP2	ACTR6
HTATIP2	RAB3IP
HTATIP2	COMMD5
HTATIP2	ATF7
HTATIP2	IDH3A
HTATIP2	TMEM60
HTATIP2	DHPS
HTATIP2	PNPLA4
HTATIP2	UNKL
HTATIP2	DCAF13
HTATIP2	CMC2
HTATIP2	DPM1
HTATIP2	NBR1
HTATIP2	PRELID1
HTATIP2	APOH
HTATIP2	CAPN2
HTATIP2	DYRK4
HTATIP2	ERI1
HTATIP2	BAMBI
HTATIP2	GTPBP8
HTATIP2	TOB2
HTATIP2	WLS
HTATIP2	PYCR1
HTATIP2	PLCXD2
HTATIP2	GSTA4
HTATIP2	RWDD2B
HTATIP2	CMTM7
HTATIP2	SLC25A43
HTATIP2	MBOAT1
HTATIP2	BSCL2
HTATIP2	ARMT1
HTATIP2	SGK1
HTATIP2	C1orf27
HTATIP2	NPM2
HTATIP2	PPP1R11
HTATIP2	SPR
HTATIP2	FUNDC1
HTATIP2	RALY-AS1
HTATIP2	HSP90AA1
HTATIP2	FKBP2
HTATIP2	ZNF284
HTATIP2	HPGD
HTATIP2	DDX3Y
HTATIP2	ADA
HTATIP2	TMEM243
HTATIP2	C12orf45
HTATIP2	ASAH1
HTATIP2	ACYP2
HTATIP2	ZNF830
HTATIP2	ACTR1B
HTATIP2	PRPF18
HTATIP2	GPR180
HTATIP2	FSHR
HTATIP2	CD27-AS1
HTATIP2	DPP3
HTATIP2	TM7SF3
HTATIP2	ADPRHL2
HTATIP2	MTRNR2L3
HTATIP2	AMN1
HTATIP2	ASB13
HTATIP2	OTUB1
HTATIP2	STOML2
HTATIP2	SRFBP1
HTATIP2	TMEM47
HTATIP2	CSNK1D
HTATIP2	BNIP3
HTATIP2	ZNHIT1
HTATIP2	AP4S1
HTATIP2	CIAO1
HTATIP2	JKAMP
HTATIP2	PSMC4
HTATIP2	DCPS
HTATIP2	PAFAH1B2
HTATIP2	INO80C
HTATIP2	GSKIP
HTATIP2	FAM65B
HTATIP2	UCKL1
HTATIP2	TOPORS
HTATIP2	GMPR2
HTATIP2	TRIM11
HTATIP2	SRP19
HTATIP2	PANX2
HTATIP2	MSC-AS1
HTATIP2	CDPF1
HTATIP2	RAB32
HTATIP2	C6orf1
HTATIP2	C12orf66
HTATIP2	FTSJ1
HTATIP2	SMARCE1
HTATIP2	TMEM223
HTATIP2	C17orf58
HTATIP2	TRAF2
HTATIP2	POLG2
HTATIP2	ZFAS1
HTATIP2	ADRM1
HTATIP2	FLT3LG
HTATIP2	SNN
HTATIP2	ZNF691
HTATIP2	ECE2
HTATIP2	RAMP2-AS1
HTATIP2	ZNF585B
HTATIP2	BIN1
HTATIP2	B3GALT4
HTATIP2	RRNAD1
HTATIP2	MRPL47
HTATIP2	SPSB2
HTATIP2	ADPRM
HTATIP2	ZNF416
HTATIP2	AAED1
HTATIP2	ID2
HTATIP2	TIMP1
HTATIP2	C1orf106
HTATIP2	TMEM70
HTATIP2	DPH2
HTATIP2	TXN2
HTATIP2	NBEAL1
HTATIP2	PPIH
HTATIP2	CDK5RAP2
HTATIP2	RASSF7
HTATIP2	DNAJB1
HTATIP2	RABGGTA
HTATIP2	PPIL3
HTATIP2	TMEM183A
HTATIP2	HN1
HTATIP2	C1orf53
HTATIP2	LSR
HTATIP2	SARS2
HTATIP2	KLF4
HTATIP2	METTL21A
HTATIP2	DTWD1
HTATIP2	FAM162A
HTATIP2	MAPKAPK5
HTATIP2	PYCRL
HTATIP2	MND1
HTATIP2	MRPL48
HTATIP2	GOLT1B
HTATIP2	TM2D2
HTATIP2	PSMA3
HTATIP2	ADH5
HTATIP2	PITPNA-AS1
HTATIP2	RAB4B
HTATIP2	CUTC
HTATIP2	TRMT11
HTATIP2	MISP
HTATIP2	TMEM69
HTATIP2	TSPO2
HTATIP2	RPP25L
HTATIP2	EPB41L4A-AS1
HTATIP2	ARL6IP1
HTATIP2	TMEM14B
HTATIP2	MOB4
HTATIP2	ADAP1
HTATIP2	MAP3K8
HTATIP2	FKBP11
HTATIP2	DCTN3
HTATIP2	TFF3
HTATIP2	SNORD3A
HTATIP2	NBL1
HTATIP2	TLR6
HTATIP2	GSTT1
HTATIP2	CHST12
HTATIP2	TRMT10C
HTATIP2	UXS1
HTATIP2	NIFK
HTATIP2	POP7
HTATIP2	ROMO1
HTATIP2	MEG3
HTATIP2	ZNF195
HTATIP2	ALKBH3
HTATIP2	ANKS4B
HTATIP2	LINC00176
HTATIP2	ROGDI
HTATIP2	TESC
HTATIP2	REEP6
HTATIP2	HTRA1
HTATIP2	CD40
HTATIP2	P4HA2
HTATIP2	MT1E
HTATIP2	PYCARD
HTATIP2	VIPR2
HTATIP2	C11orf74
HTATIP2	EIF4A2
HTATIP2	MRPS28
HTATIP2	PHAX
HTATIP2	ATPAF2
HTATIP2	GPN1
HTATIP2	RAB11FIP5
HTATIP2	CCDC71
HTATIP2	CAV1
HTATIP2	LMCD1
HTATIP2	CCT5
HTATIP2	PRCP
HTATIP2	POLR2D
HTATIP2	ACTR3
HTATIP2	SLC36A4
HTATIP2	CTNNA2
DDIT3	S1PR4
DDIT3	APOA4
DDIT3	LIMD2
DDIT3	SSUH2
DDIT3	MIF-AS1
DDIT3	EPHA6
DDIT3	HBM
DDIT3	TPSG1
DDIT3	MCF2L-AS1
DDIT3	KCTD8
DDIT3	KIAA0907
DDIT3	SMARCD3
DDIT3	PTGDS
DDIT3	LINC01451
DDIT3	BIN3
DDIT3	LINC01608
DDIT3	SMIM22
DDIT3	FPGT-TNNI3K
DDIT3	ITM2A
DDIT3	PPP1R26
DDIT3	FGF7
DDIT3	ARID3A
DDIT3	PAEP
DDIT3	TLCD2
DDIT3	MYO1C
DDIT3	CD82
DDIT3	GLIS2-AS1
DDIT3	ICOSLG
DDIT3	ZXDA
DDIT3	CABP1
DDIT3	KLF11
DDIT3	GLI1
DDIT3	SNAI1
DDIT3	PAGE3
DDIT3	DDTL
DDIT3	TMEM129
DDIT3	SEMA4F
DDIT3	SHE
DDIT3	SDF2L1
DDIT3	ASPN
DDIT3	ZNF383
DDIT3	ZIC2
DDIT3	NKIRAS2
DDIT3	C8orf37
DDIT3	TOR4A
DDIT3	VCX
DDIT3	ATP10D
DDIT3	B4GALNT4
DDIT3	HPS1
DDIT3	KRT10
DDIT3	LINC00704
DDIT3	IFITM10
DDIT3	PLK4
DDIT3	SLC1A5
DDIT3	GORAB
DDIT3	HES2
DDIT3	CBWD5
DDIT3	FMOD
DDIT3	TMEM99
DDIT3	G0S2
DDIT3	PLA1A
DDIT3	DDIT3
DDIT3	FOXC1
DDIT3	RGS7BP
DDIT3	LOX
DDIT3	NXPH4
DDIT3	CCDC28B
DDIT3	LINC00944
DDIT3	SMKR1
DDIT3	RGS13
DDIT3	VAC14-AS1
DDIT3	DDX41
DDIT3	MSTO1
DDIT3	KIRREL
DDIT3	FGF12
[truncated: 1,055 more rows]
